# Supplementary material for: The Gait Pattern Classification System for Children with Spastic Cerebral Palsy (GaP-CP)—A Validity Study
Source: Children (Basel). 2025 Feb 23;12(3):269. doi: 10.3390/children12030269 (PMC11941407; doi:10.3390/children12030269)
Supplement: Supplementary file 1 [file children-12-00269-s001.zip]

Archive with 1 entries (1 files):
- children-3392115-supplementary.pdf
